# Supplementary material for: A new panel of epitope mapped monoclonal antibodies recognising the prototypical tetraspanin CD81
Source: Wellcome Open Res. 2017 Sep 7;2:82. [Version 1] doi: 10.12688/wellcomeopenres.12058.1 (PMC5657224; doi:10.12688/wellcomeopenres.12058.1)
Supplement: Supplementary file 2 [file wellcomeopenres-2-13046-s0001.tgz]

Archive with 1 entries (1 files):
- 69cad4d1-8620-48ef-a30c-84b3eb10dc88.png
